# Supplementary material for: Pulpotomy versus pulpectomy in the treatment of vital pulp exposure in primary incisors. A systematic review and meta-analysis
Source: F1000Res. 2019 Jun 25;7:1560. Originally published 2018 Sep 26. [Version 3] doi: 10.12688/f1000research.16142.3 (PMC6584970; doi:10.12688/f1000research.16142.3)
Supplement: Summarized extracted data from included trials — Summary data using the study data extraction form [file f1000research-7-21668-s0000.tgz]

Archive with 1 entries (1 files):
- ecca2a14-01cb-40e5-be44-544a3a649378_Dataset_1.docx
